# Supplementary material for: Immune cells promote paralytic disease in mice infected with enterovirus D68
Source: J Clin Invest. 2025 Jun 3;135(15):e188495. doi: 10.1172/JCI188495 (PMC12321388; doi:10.1172/JCI188495)
Supplement: Supporting data values [file jci-135-188495-s053.xlsx]

## Sheet: Figure 2A
	CCL24	CCL24	CCL24	CCL24	CCL24	CCL24	CCL24	CCL24	CCL24	CCL24	CCL24	CCL24	CXCL10	CXCL10	CXCL10	CXCL10	CXCL10	CXCL10	CXCL10	CXCL10	CXCL10	CXCL10	CXCL10	CXCL10	CXCL11	CXCL11	CXCL11	CXCL11	CXCL11	CXCL11	CXCL11	CXCL11	CXCL11	CXCL11	CXCL11	CXCL11	CCL19	CCL19	CCL19	CCL19	CCL19	CCL19	CCL19	CCL19	CCL19	CCL19	CCL19	CCL19	CXCL5
MO49	503.846	1851.04	0	0	2426.98	156.348	216.203						0	382.067	749.387	662.798	0	0	0						0	106.112	368.92	270.685	0	0	0						0	96.1558	230.144	185.893	0	0	0						0
IL52	1199.34	273.784	0	0	0	0	2273.08	990.1	2034.37	0	231.537	234.942	177.247	311.639	1036.56	0	0	515.116	1072.58	1048.79	1023.37	0	0	0	134.644	0	0	0	528.562	383.031	528.126	464.295	500.052	0	0	0	144.253	27.7957	0	0	290.045	280.799	378.7	331.32	347.339	0	0	0	0
[truncated: 324 more columns]

## Sheet: Figure 3B
	GM-CSF	GM-CSF	GM-CSF	MCP-1	MCP-1	MCP-1	IL-9	IL-9	IL-9	MIP-1beta	MIP-1beta	MIP-1beta	IL-5	IL-5	IL-5	SDF-1alpha	SDF-1alpha	SDF-1alpha	IL-21	IL-21	IL-21	IP-10	IP-10	IP-10	IL-17a	IL-17a	IL-17a	IL-7	IL-7	IL-7	IL-2	IL-2	IL-2	MIP-1alpha	MIP-1alpha	MIP-1alpha	IL-27	IL-27	IL-27	IL-1beta	IL-1beta	IL-1beta	IL-4	IL-4	IL-4	IL-6	IL-6	IL-6	IL-8
MO49	0	0	0	0	0	62.99	0	0	0	0	0	0	0	0	136.672	0	32.1236	0	0	0	0	0	0	0	1.95138	4.87756	4.87756	3.52597	2.27984	3.52597	0	0	0	0	0	0	0	0	0	0	0	0	37.4544	0	0	0	0	0	0
IL52	891.149	0	0	392.937	901.069	36.1645	357.416	0	108.247	259.949	305.514	0	0	136.672	136.672	41.5455	44.7369	8.16054	10.5025	0	0	1.11675	8.53245	0	4.87756	11.0298	4.87756	2.27984	3.11341	3.11341	0	1.91108	0	0	0	0	0	0	0	0	0	0	0	0	0	0	0	0	0
[truncated: 50 more columns]

## Sheet: Figure 5C
	CCL24	CCL24	CCL24	CCL24	CCL24	CCL24	CCL24	CCL24	CCL24	CCL24	CCL24	CCL24	CXCL10	CXCL10	CXCL10	CXCL10	CXCL10	CXCL10	CXCL10	CXCL10	CXCL10	CXCL10	CXCL10	CXCL10	CXCL11	CXCL11	CXCL11	CXCL11	CXCL11	CXCL11	CXCL11	CXCL11	CXCL11	CXCL11	CXCL11	CXCL11	CCL19	CCL19	CCL19	CCL19	CCL19	CCL19	CCL19	CCL19	CCL19	CCL19	CCL19	CCL19	CXCL5
WT	1199.34	273.784	0	0	0	0	2273.08	990.1	2034.37	0	231.537	234.942	177.247	311.639	1036.56	0	0	515.116	1072.58	1048.79	1023.37	0	0	0	134.644	0	0	0	528.562	383.031	528.126	464.295	500.052	0	0	0	144.253	27.7957	0	0	290.045	280.799	378.7	331.32	347.339	0	0	0	0
Ccr2-/-	0	119.414	2499.34	2020.3	1151.16	2616.07	1514.42						291.855	443.995	1879.43	1626.28	1503.87	2423.93	4717.08						180.319	129.826	1019.85	723.88	566.419	1113.53	1953.58						142.127	97.7488	601.966	447.947	368.268	673.721	1132						32.424
[truncated: 323 more columns]

## Sheet: Figure 7C
	CCL24	CCL24	CCL24	CCL24	CCL24	CCL24	CCL24	CCL24	CCL24	CCL24	CCL24	CCL24	CXCL10	CXCL10	CXCL10	CXCL10	CXCL10	CXCL10	CXCL10	CXCL10	CXCL10	CXCL10	CXCL10	CXCL10	CXCL11	CXCL11	CXCL11	CXCL11	CXCL11	CXCL11	CXCL11	CXCL11	CXCL11	CXCL11	CXCL11	CXCL11	CCL19	CCL19	CCL19	CCL19	CCL19	CCL19	CCL19	CCL19	CCL19	CCL19	CCL19	CCL19	CXCL5
WT	1199.34	273.784	0	0	0	0	2273.08	990.1	2034.37	0	231.537	234.942	177.247	311.639	1036.56	0	0	515.116	1072.58	1048.79	1023.37	0	0	0	134.644	0	0	0	528.562	383.031	528.126	464.295	500.052	0	0	0	144.253	27.7957	0	0	290.045	280.799	378.7	331.32	347.339	0	0	0	0
Rag1-/-	0	0	680.327	0	0	0	2127.08						1089.54	1056.16	1306.22	1261.73	1324.6	1332.01	2457.76						177.76	0	280.189	332.56	221.066	316.187	675.604						280.946	104.944	349.079	198.094	120.98	117.04	344.962						77.911
[truncated: 323 more columns]
